# Supplementary material for: Serum amino acid profile in patients with Parkinson’s disease
Source: PLoS One. 2018 Jan 29;13(1):e0191670. doi: 10.1371/journal.pone.0191670 (PMC5788376; doi:10.1371/journal.pone.0191670)
Supplement: S2 Table — ePD- early Parkinson’s disease stadium; aPD LID+ advanced Parkinson’s disease stadium with dyskinesia, aPD LID- advanced Parkinson’s disease stadium without dyskinesia. (XLSX) [file pone.0191670.s002.xlsx]

## Sheet: Arkusz1
ID	early2/adv1	2- ePD; 1- aPD LID+; 0 aPD LID-	Glu/Gln	tHcy	Cys	Phe/tyr	tHcy/Cys	Asp	Glu	Cys	Asn	Ser	tHcy	Gln	Gly	Tre	Cit	Arg	Ala	Tau	Tyr	Val	Met	Trp	Phe	Ileu	Orn	Leu	Lis	Pro	age at exam	age_onset	disease_dur	Total LED	UPDRS I	UPDRS II ON	UPDRS II OFF	UPDRS III Łącznie	UPDRS IV	UPDRS Off ŁĄCZNIE
1	2	2	0.146073	17.3	230.6	1.04464	0.0750217	25.2	81.1	230.6	42.1	134.4	17.3	555.2	350.3	110.8	38.1	100.1	351	177.1	56	140.9	20.4	26.2	58.5	47.1	104	93.5	132	174.1	64	63	0.5	150	2	8	9	27		38
2	2	2	0.134711	14	392.6	0.72847	0.0356597	36.1	84.1	392.6	61	157.6	14	624.3	409.5	112.3	38.6	148	466.7	143.5	98.7	202.5	23.6	32.3	71.9	52.6	78.9	120	244.8	117.9	72	71	1	375	1	2	2	5	1	9
3	2	2	0.201981	7.6	216.6	1.19822	0.0350877	46.2	126.4	216.6	71	187.1	7.6	625.8	344.9	205.4	43.1	108.1	423.6	171.1	67.6	210.2	26.2	23.8	81	60.9	158	135	234.6	284.5	38	36	2.5	240	1	23	23	13	0	37
4	2	2	0.0402447	6.7	246.7	0.878531	0.0271585	11.1	25	246.7	38.8	121.2	6.7	621.2	262.3	97.7	42.2	122.3	395	57.4	70.8	225.9	24	23.6	62.2	69.1	135.8	130.8	228.3	255	63	61	2	300	3	15	16	13	0	32
5	2	2	0.102638	12.3	256.4	1.07069	0.0479719	29.7	68.1	256.4	46.8	141.9	12.3	663.5	234.8	113.6	24.6	97.3	571.7	131.9	58	187.7	25.1	56.7	62.1		104.5	144.9	231.6		56	53	3	0	3	14	14	42	2	61
6	2	2	0.204378	20	295	1.21228	0.0677966	20.7	111.1	295	36.9	118.5	20	543.6	206.9	97.5	48.1	125.4	369.8	70.5	57	240.3	21.4	40.1	69.1	86.7	101.1	151.6	179.1	164.3	74	60	1	600	2	4	4	6	3	15
7	2	2	0.271605	13.4	303.8	0.928066	0.044108	23.3	136.4	303.8	59.2	126.8	13.4	502.2	197.5	117.1	28.7	164.7	369.8	71.3	84.8	218.7	20.3	28	78.7	63.1	37.6	124	105.4	166.6	59	58	1	200	1	2	3	5	1	10
8	2	2	0.144253	16.4	343.5	1.08835	0.0477438	27.4	87.1	343.5	53.7	161.9	16.4	603.8	363.5	209.3	45.6	164	435.2	119.7	74.7	335.9	29.1	46.9	81.3	84.4	131.1	165.1	220.6	248.1	59	57	2	450	12	4		5	1	18
9	2	2	0.118462	12.1	235.3	0.893408	0.0514237	26.7	72.7	235.3	57	144.7	12.1	613.7	241	148.8	32.5	91.6	463.7	116.3	71.3	263.5	26.5	30.6	63.7	77.4	124.8	153.2	147.7	398.1	59	59	1	0	0	7	7	10	0	17
10	2	2	0.0910036	10	309.5	1.16693	0.0323102	25.9	70	309.5	59.2	145.5	10	769.2	283.9	144.4	29.2	102.7	499.7	161.3	62.9	268.4	25.3	24.1	73.4	82.5	88.7	153.4	170.5	193	69	59	1	450	8	2		7	0	15
11	2	2	0.0826758	8.8	250.1	0.945736	0.0351859	12.4	46.1	250.1	51.5	104.9	8.8	557.6	234.3	118.1	31.8	114.8	350.2	52.3	64.5	286.7	27.2	34.5	61	72.7	53.1	155.1	249	173.2	40	39	1	700	0	11		12	0	12
12	2	2	0.199635	10.4	189.9	1.4518	0.0547657	30	98.5	189.9	48	160.9	10.4	493.4	463.3	103.4	40.4	94	327	155.7	52.9	195.3	18.6	37.2	76.8	54.3	100.4	119.7	152.7	139.1	58	55	3	400
13	2	2	0.104387	18.8	360.8	1.29581	0.0521064	10.7	63.3	360.8	43.4	86	18.8	606.4	305.8	71.1	64	94.6	472.8	66.4	45.3	166.5	17.8	29.8	58.7	54.1	76.1	93.5	154.8	187.3	84	83	1	300	2	10	10	17	1	30
14	2	2	0.205681	12.2	296.5	0.887626	0.0411467	26.3	114.4	296.5	52.9	122.2	12.2	556.2	212.8	109.6	37.4	100.9	426.9	135.9	79.2	215.6	24.2	34.1	70.3	64.5	115.3	133.7	158.9	229.8			3	520	2	14	14	19	0	35
15	2	2	0.281359	17.8	288	1.1018	0.0618056	34.2	145.8	288	50.1	126.9	17.8	518.2	343.9	109.6	37.5	59.8	478.6	174.3	66.8	256.5	23.8	23.9	73.6	84.8	128.2	152.2	184.2	193.2	72	68	3		2	6	6	26	0	34
16	2	2	0.0670143	18	285.7	0.963783	0.0630032	13.4	43.7	285.7	41.7	141.9	18	652.1	389.2	129.5	34.2	123.8	434.3	74	49.7	168.2	17.8	28.8	47.9	49.8	67.4	94.3	167.5	156.2	63	61	2	600	2	5	5	6	1	14
17	2	2	0.302326	12.3	268	1.20906	0.0458955	40.08	187.2	268	58.4	130.2	12.3	619.2	254.4	141.6	28.6	99.2	601.9	141.4	68.4	261.5	26.2	39	82.7	94.5	106.2	164.7	216.2	287.3	62	59	3	690
18	2	2	0.149666	13.3	236.5	0.571842	0.0562368	21.2	89.5	236.5	47.4	122.3	13.3	598	287.7	116.3	33	75.4	402.6	164.9	103.7	239.4	20	32.2	59.3	62.4	94.7	126.5	213	157.4	52	51	1	120	2	5	5	11	0	18
19	2	2	0.0684755	12.2	172.1	1.36059	0.070889	11.6	42.4	172.1	51.4	92	12.2	619.2	260.6	116.9	42.8	119	339.2	67.5	53.8	192.7	31.4	33.5	73.2	57.4	90.1	117.4	186.8	177	72	69	1	530	0	3	3	4	1	8
20	2	2	0.0666255	13.6	269.3	0.701476	0.0505013	11.9	43.2	269.3	67	100.7	13.6	648.4	220.2	133.5	36.2	99.4	438.9	76.2	88.1	218.1	24.8	32	61.8	64	56.8	129.3	143.5	178.2				150
21	2	2	0.115156	13	318.7	0.970228	0.0407907	12.6	56.3	318.7	57.9	108.2	13	488.9	237.6	93.2	26.7	92.3	403.2	87.6	57.1	236.2	20.2	28.8	55.4	53.8	60.2	123.5	178.8	156.6	66	65	1	0	0	2	2	8	0	10
22	1	1	0.12	23.5	246.8	1.02098	0.0952188	15.1	74.7	246.8	50.4	94.1	23.5	628.4	385	142.4	35.9	75.6	453.5	110.4	71.5	274	24.4	36.2	73	90.8	123.4	153.8	209	207.6	61	55	6	980	1	11	14	25	0	40
23	1	1	0.077	10.3	296	0.680851	0.0347973	21.4	48.1	296	52.2	122.4	10.3	620.9	258.2	106.1	33.4	118.8	304	73.9	79.9	204.3	19.8	28	54.4	57.4	84.5	116.9	154.3	120.5	66	56	10	400	1	15	15	15	1	32
24	1	1	0.07	14.4	253	0.550647	0.0569846	10.2	41.2	252.7	38.5	172.2	14.4	554.2	533	124	37.2	86.4	305.8	92.8	92.8	209.1	15.8	36.5	51.1	59.6	101.9	116.5	150	146	69	59	10	1160	0	4	9	12	4	25
25	1	1	0.1	14.2	249	1.00836	0.0571199	18.4	54.4	248.6	45.6	106.4	14.2	539.2	336.6	128.1	35.1	95.5	296	105.9	59.8	195.4	20.5	40.5	60.3	53.7	95.2	113.8	150.6	122.8	56	50	6		3	12	13	8	9	33
26	1	1	0.055	47.5	186	0.801075	0.255239	15.1	37.5	186.1	51.5	124.8	47.5	673.8	489.4	202.8	33.2	84.6	328.3	53.1	74.4	170.6	23.5	17.4	59.6	51.3	145.1	96.5	150.3	206.5	80	73	7	1250	0	11	17	17		34
27	1	1	0.086	16.9	228	0.508744	0.0742205	17.1	48	227.7	38.5	109.7	16.9	557.7	322.8	116.9	28.5	88.5	302.8	88.4	125.8	202.4	18.2	39.7	64	67.7	88.2	133.2	164.2	100.2	71	64	10	1720	9	12		9	4	22
28	1	1	0.13	18.8	335.9	0.907776	0.055969	13	77.1	335.9	52.1	121.8	18.8	593.1	472.9	143.9	60.4	116.6	502.6	66.5	55.3	177.6	21.3	34.1	50.2	57.4	85.3	108.8	168	193.1	72	66	6	450	3	9	12	20	5	40
29	1	1	0.065	19.6	238	0.492839	0.0823529	14.7	44.6	238	51.3	172.4	19.6	715.4	694.2	241.2	30.9	95.4	350.1	72.8	118.7	172.9	20.9	29.9	58.5	52.3	81.4	101.8	154.1	160.2	54	35	17	1510	2	2	23	22	4	51
30	1	1	0.18	17	258.2	1.00133	0.0658404	36.8	111.8	258.2	59.1	143.9	17	612.4	352.5	129.5	30.6	103.2	568.7	202.1	75.4	228.1	23.7	47.2	75.5	72	162.3	139.5	239.2	285.2	61	55	6	1150	5	7	16	8	10	39
31	1	1	0.08	14.2	234	0.84375	0.0607097	13.9	46.9	233.9	41.6	126.4	14.2	607.2	350.5	146.3	30	91.1	209.6	72.3	51.2	125.5	14.8	34.5	43.2	39.5	106.3	68.1	81.2	309.3	61	48	13	760	2	14	17	29	6	54
32	1	1	0.11	13.1	261	1.32578	0.0501723	22.1	72.2	261.1	55	115.8	13.1	635.4	322.6	140.3	51.4	97.3	394.2	180.7	57.4	211.2	21.7	41.3	76.1	62.2	221.1	110.3	155.3	142	75	68	7	980	1	14	15	14	11	41
33	1	1	0.059	11.2	205.2	0.88255	0.0545278	8	33.6	205.4	52.7	99.2	11.2	571.8	233.2	133.9	28	94.5	277.3	51.7	59.6	225.7	19.9	34.5	52.6	67.5	91.6	117.4	212.4	190.6	67	55	12	1310	6	10	20	36	7	69
34	1	1	0.07	11.9	241.6	0.782205	0.049255	19.2	39.6	241.6	62.1	107.9	11.9	574.9	224.5	136.9	38	88.3	358.8	145.8	75.3	226.7	24.4	33.5	58.9	68.9	120.8	139.3	215.1	176.5	48	40	9	1150	0	2	18	2	0	20
35	1	1	0.077	14.3	192	1.06588	0.0744792	16.1	37.4	192	40.6	115.2	14.3	478.8	617.5	148.3	27.2	58.1	374.6	93.6	42.5	136.5	15.4	34.5	45.3	40.9	82.9	77.9	126.5	135.9	63	43	19	1150	1	17	23	29	17	70
36	1	1	0.1	10.5	222	1.138	0.0473186	18.5	62.9	221.9	48.7	130	10.5	594	294.8	135.6	31.2	76.5	337.8	112.3	47.1	190.9	21.6	30.5	53.6	57.2	114.7	116	167	322.1	46	36	6	1450	1	6	11	7	4	23
37	1	1	0.11	12.8	259.6	0.963082	0.0493066	11.4	62.6	259.6	41.7	107	12.8	575.3	181	118	30.5	98.8	359.5	54.9	62.3	219.9	19.1	27.8	60	69.8	122.1	128.6	229.1	190.8	66	52	14	930	1	6	11	12	7	31
38	1	1	0.09	7	212	0.955752	0.0330033	20.9	55.5	212.1	45.1	107.5	7	578.5	216.9	117.9	33.8	122	400.1	87.9	56.5	190.5	16.9	34.9	54	57.4	92.8	108.8	170.3	212.3	63	57	6	625	1	8	11	7	6	25
39	1	1	0.12	21.2	330	1.04013	0.064223	28.6	75.8	330.1	57.9	165.7	21.2	626.5	587.3	122.4	30	86.8	391.5	234.4	59.8	203	22.9	33.6	62.2	61.3	111.5	116.8	142.9	138.8
40	1	1	0.18	15	229	1.19813	0.0524017	18.5	98	229	48.6	138.8	12	541.6	299.2	102.9	34.6	103.2	414.5	130	53.5	236	21.9	26.8	64.1	66.1	86.4	132.9	170.8	211	69			600	4	11	11	11	0	26
41	1	1	0.1	10.7	150	0.727735	0.0713333	20.5	61.4	150	48.1	125.4	10.7	587.4	312.1	108.8	44.6	97.9	260.1	145.8	78.6	227.9	21.3	25.5	57.2	66.6	102.3	146.7			36	30	6	1360	3	4	11	5	4	23
42	1	1	0.048	6.5	160.7	0.525818	0.040448	13	33.5	160.7	65.3	148.5	6.5	699.5	245.6	135.6	27	92.8	545.3	102.6	116.2	246	26.6	35.2	61.1	74.2	75.5	153.8	231.7	278	35	30	4
43	1	1	0.24087	9.5	183.3	0.747863	0.0518276	19.3	141.8	183.3	63.7	137.2	9.5	588.7	269.6	132.2	53.1	73.2	284.9	123.7	93.6	269.5	26.6	27.2	70	91.6	138.4	195.7	198.4	208	44			1080	1	0	8	2	4	15
44	1	1	0.124899	9.5	218.9	0.873512	0.0433988	17.9	77.5	218.9	49	101.7	9.5	620.5	276.6	136.3	36.8	80.7	438.7	140.2	67.2	183.6	23	19.6	58.7	67.1	85	122.3	130	135.7	62			990	3	3	10	8	4	25
45	1	1	0.0776332	12.8	213.2	0.990991	0.0600375	7.3	51.3	213.2	56.2	144.7	12.8	660.8	262.4	188	28.8	101.6	316.5	50.6	55.5	261.3	21.9	17.4	55	62.8	67.8	168.7	203.2	164.5	51			160	1	6	14	8	4	27
46	1	1	0.368533	7.4	205.2	1.346	0.0360624	42	138.2	205.2	60.4	115.9	7.4	375	186.4	147.9	26.3	95.6	392.7	170.8	50	171.1	22.5	32.3	67.3	58.9	61.4	120.2	166.6	128.5	43	31	12	1660	0	8	16	7	4	27
47	1	1	0.127789	20	214.2	0.893553	0.0933707	15	81.9	214.2	47.3	154.6	20	640.9	636.2	149	45	73.5	414.8	140.5	66.7	197.3	20.1	18.9	59.6	53.9	131.2	111.4	181.9	186.5	72	69	3	1080	3	10	21	7	5	36
48	1	1	0.151392	10.9	227.9	0.793155	0.047828	26.8	103.9	227.9	53.1	149.4	10.9	686.3	616.1	193.1	30.5	56.9	389.8	183.3	67.2	156.5	20.4	19.7	53.3	41.5	126.1	98.9	162.4	121.6	43	39	4	2040	1	2	6	11	1	19
49	1	1	0.17955	8.6	186.6	0.717514	0.0460879	24.8	132.4	186.6	71.1	142.6	8.6	737.4	476.6	231.8	34.6	88.3	728.5	142.1	88.5	267.4	26.7	20.3	63.5	72.5	117.5	161.2	213.7	287.6	62	46	16	1320	5	16	23	15	4	47
50	2	2	0.2	12.9	229.2	1.15273	0.0562827	41.9	118	229.2	58.2	175.6	12.9	577.1	414.3	166.5	43.4	109.8	456.3	187	62.2	224	22.8	42.9	71.7	66.8	117.3	123.2	219.3	173.7	60	54	6	0	2	5	5	6	0	13
51	1	0	0.053	15.6	313.2	1.34259	0.0498084	13.5	41.4	313.2	60.4	115	15.6	782.4	289.1	170.7	32.2	94	413.4	87.5	54	192.9	24.5	33.3	72.5	64.8	125.8	115.3	170.1	188.3	83	76	7	750	7	15	21	29	3	60
52	1	0	0.21	16.4	226	0.781457	0.0724382	29.8	112.7	226.4	47.6	132.9	16.4	540.3	239.2	163.2	51.5	81.6	296.6	136	90.6	276	18.5	43.4	70.8	77.2	173.8	152.5	200	206.4	70	50	20	1070	2	15	15	25	3	45
53	1	0	0.13	13.1	198	0.612546	0.0661616	21.6	68.2	198	48.8	105.6	13.1	522.3	269.2	148.2	40.9	85.5	412.9	121.5	108.4	183.3	19.6	50.7	66.4	54.1	109.6	109.6	206.1	150.5	74	60	14	960	1	10	11	23	8	43
54	1	0	0.062	28.4	319	0.884277	0.0889724	22.2	47.4	319.2	59.5	162.2	28.4	760.4	488.2	245.9	41.5	108.3	383.2	82.9	79.5	197.1	25.3	37.8	70.3	63	121.5	116.8	148.4	323.5	71	68	5	750	2	13	13	33	1	49
55	1	0	0.08	11.9	269	0.748299	0.0451099	13.1	48.6	263.8	54	126.5	11.9	610	258.5	155.4	41.1	92.2	403.9	87.3	88.2	269.3	31.1	41	66	67.2	173.2	127.4	200.8	317.4	83	79	4	600	1	12	15	15	2	33
56	1	0	0.13	11.3	230	0.85034	0.0491091	21.3	70.3	230.1	44.2	117.2	11.3	535.7	208.3	137.2	41.3	97.6	358.7	75.4	73.5	312.2	21.4	34.9	62.5	82	100	146.6	173.2	164.7	61	58	4	840	0	3	12	6	5	23
57	1	0	0.05	11.9	238	0.719041	0.0498743	12.3	34.1	238.6	52.5	134.5	11.9	668.6	458.9	123.9	41	108.1	239.3	56.4	75.1	203.3	22.4	32.3	54	56.3	136.1	114.9	215	113	75	64	11	1085	1	8	20	35	0	56
58	1	0	0.047	17.9	251.3	1.26068	0.0712296	17.2	64.3	251.3	48	120.2	17.9	704.7	330.9	158.1	52.2	75.1	287.5	107.8	46.8	211.7	23	38.7	59	61	192.7	121.7	171.3	304.4	66	60	6	405	1	7	10	17	0	28
59	1	0	0.212	11.1	258.6	0.530644	0.0429234	15.9	101.8	258.6	40.9	100.9	11.1	479.2	216.4	110.6	34	96.3	444.5	85.8	128.9	253.2	22.6	40.3	68.4	70.3	100.5	145.4	184.3	290.2	59	56	3	800	6	7	21	12	8	47
60	1	0	0.1	10	228	1.08803	0.0439174	18.6	56.8	227.7	47.3	94.4	10	527.1	337.8	115.2	36.2	104.2	472.8	105.2	56.8	179.4	22.3	41.6	61.8	51.7	70.9	108.4	166.4	142.5	61	55	6	750	3	10	10	14	1	28
61	1	0	0.08	24.7	373.6	0.972332	0.0661135	20.9	63.4	373.6	65.6	143.1	24.7	771.9	380.5	155.4	45.4	129.8	634	95.1	75.9	269.8	29.6	27.6	73.8	73.2	172.6	141.7	273.3	244.8	74	63	11	1187.5	3	16	20	20	0	43
62	1	0	0.1	12.2	331.3	0.887608	0.0368246	13.6	57.1	331.3	0	144.6	12.2	560.1	420.9	118.8	29.6	110.9	483	86	69.4	214.4	24.2	33.8	61.6	55.3	102.9	113.1	169.7	183	75	60	15		1	6	6	8	0	15
63	1	0	0.089	20.4	145.6	0.889073	0.14011	16.4	56.6	145.6	51.1	120.6	20.4	635.2	301.9	156.8	45.2	83.6	270.9	118.8	60.4	218.6	18.2	27.5	53.7	61.9	116.2	130.1	183.1	199.9	79	65	14	2060	5	9	15	13	2	35
64	1	0	0.13	12.3	164.5	0.667063	0.074772	15	68.4	164.5	50.3	123	12.3	513.9	235.4	110.4	21.1	67.5	368.5	104.1	84.1	291.3	18.3	41.9	56.1	97.6	88.6	186	177.1	176.2	69	62	7	2240	3	4	18	12	2	35
65	1	0	0.14			0.689539		26.8	86.2		57.7	164.8		610.1	382.1	202.5	37.2	99.9	507.9	164.2	88.9	223.9	23.2	39.5	61.3	54.4	126.2	122.9	188.3	184	67	63	4	600	1	2	4	4	2	11
66	1	0	0.23	10.6	211.6	0.781777	0.0500945	25.7	127.5	211.6	56.8	143.6	10.6	556.9	449.3	126.1	42.4	79.4	446.8	171.3	88.9	266	22.7	33.3	69.5	74.4	119.4	154	212.6	153.8	66	55	11	580	3	1	6	4	2	15
67	1	0	0.039	8.2	117.9	0.955399	0.0695505	10.5	22.7	117.9	46.8	130.1	8.2	574.4	258.7	183.9	28.3	119.3	255.9	77	42.6	156	15.2	26.1	40.7	46.2	53.7	81.5	145.1	110.6	49	37	12	660	1	18	22	18	2	43
68	1	0	0.074	11.3	138.6	1.5375	0.0815296	15.9	45.8	138.6	49.6	131.1	11.3	616	364.7	129.1	23.3	87.4	356.1	192.1	48	168.4	22.3	25.2	73.8	59.9	77.3	106.9	139.7	171.9	29	25	4	460	0	3	5	7	2	14
69	1	0	0.03	9.7	168.6	0.944568	0.0575326	8.7	24.4	168.6	74.9	122.6	9.7	737.2	355.6	166	39.9	129.3	580.3	75.4	90.2	298.8	42.2	36.6	85.2	108.4	76.7	188.5	218.3	280.2	62	55	7	1040	0	5	23	10	2	35
70	1	0	0.065	11.6	155	0.830383	0.0746941	13.2	31	155.3	41.6	122.9	11.6	479.9	413.8	196.6	30.6	78.1	297.7	47.4	67.8	209.8	18.4	37.1	56.3	49.1	58.8	120.5	153.8	135	47	41	6	1680	0	3	7	9	2	18
71	1	0	0.22	10.4	297.8	0.953125	0.0349228	24	113.2	297.8	48.9	111.3	10.4	513	221.4	104.8	24.4	58.5	383.6	164.8	51.2	233.5	17.6	14.8	48.8	67.1	93	126.9	112.7	145.2	66	61	5	1080	6	9	12	6	2	26
72	1	0	0.15	223.2	223.2	0.930599	0.0488351	22.8	86.5	223.2	54.9	106.4	10.9	585.5	305.3	115.2	33.9	55.4	332	127.9	63.4	191.7	22.1	16.1	59	53.4	145.2	120.6	205.3	130.6	65	56	9	1360	1	4	13	20	2	36
73	1	0	0.078	13.1	285.1	0.525381	0.0459488	13.3	44.4	285.1	51	115.2	13.1	565.3	190.6	125	37.4	93.9	420.3	75.4	118.2	190	20	34.9	62.1	57.4	101.7	115.5	208.6	142.9	66	52	14	1760	1	9	15	23	1	40
